# Supplementary material for: Influence of Preoperative Handgrip Strength on Length of Stay after Lumbar Fusion Surgery
Source: J Clin Med. 2022 Jul 6;11(14):3928. doi: 10.3390/jcm11143928 (PMC9323344; doi:10.3390/jcm11143928)
Supplement: Supplementary file 1 [file jcm-11-03928-s001.zip]

Archive with 1 entries (1 files):
- jcm-1793197-supplementary.pdf
